# Supplementary material for: CBFB cooperates with p53 to maintain TAp73 expression and suppress breast cancer
Source: PLoS Genet. 2021 May 4;17(5):e1009553. doi: 10.1371/journal.pgen.1009553 (PMC8121313; doi:10.1371/journal.pgen.1009553)
Supplement: S1 Table — (XLSX) [file pgen.1009553.s004.xlsx]

## Sheet: Sheet1
S1 Table, oligo sequences
Primer#	Sequence	Primer Name	Notes
jh4839	CACCGGGCAGCTACGGTTTCCGTC	pCRISPR7_p53(h)Rev_top	cloned into pX330 (Addgene 42230)
jh4840	AAACGACGGAAACCGTAGCTGCCC	pCRISPR7_p53(h)Rev_bottom	cloned into pX330 (Addgene 42230)
jh4841	CACCGGATGATTTGATGCTGTCCC	pCRISPR8_p53(h)Rev_top	cloned into pX330 (Addgene 42230)
jh4842	AAACGGGACAGCATCAAATCATCC	pCRISPR8_p53(h)Rev_bottom	cloned into pX330 (Addgene 42230)
jh4843	CACCGACGGAAACCGTAGCTGCCC	pCRISPR9_p53(h)Fwd_top	cloned into pX330 (Addgene 42230)
jh4844	AAACGGGCAGCTACGGTTTCCGTC	pCRISPR9_p53(h)Fwd_bottom	cloned into pX330 (Addgene 42230)
jh4845	CACCGCATCAAATCATCCATTGCT	pCRISPR10_p53(h)Fwd_top	cloned into pX330 (Addgene 42230)
jh4846	AAACAGCAATGGATGATTTGATGC	pCRISPR10_p53(h)Fwd_bottom	cloned into pX330 (Addgene 42230)
jh5962	CACCGCACCTTCGACACCATGTCGC	Top_TP73(h)_CRISPR1	cloned into lentiCRISPRv2 (Addgene: 98290). Used to generate knockout clone KO_04.
jh5963	AAACGCGACATGGTGTCGAAGGTGC	Bottom_TP73(h)_CRISPR1	cloned into lentiCRISPRv2 (Addgene: 98290). Used to generate knockout clone KO_04.
jh5964	CACCGAGGCCGCGCGGCTGCTCATC	Top_TP73(h)_CRISPR2	cloned into lentiCRISPRv2 (Addgene: 98290). Used to generate knockout clone KO_14.
jh5965	AAACGATGAGCAGCCGCGCGGCCTC	Bottom_TP73(h)_CRISPR2	cloned into lentiCRISPRv2 (Addgene: 98290). Used to generate knockout clone KO_14.
jh5975	AGCAATCTCGAGCCGTAACCCCAGAGAGGAGA	Fwd_RUNX1RETP73_02_XhoI	used with jh5978 to clone RUNX1 response element (RE) full length.
jh5976	ACAATTAAGCTTATACCGTTAACCAGCGTGGG	Rev_RUNX1RETP73_01_HindIII	used with jh5975 to generate RE_Fragment1
jh5977	ACAATTAAGCTTCTCCTCTCCTTCCCCTCCTC	Rev_RUNX1RETP73_02_HindIII	used with jh5975 to generate RE_Fragment2
jh5978	ACAATTAAGCTTCTTGCAGGAAAGGGTTTGCC	Rev_RUNX1RETP73_03_HindIII	used with jh5975 to clone RUNX1 response element (RE) full length.
jh6001	CACAAGGAAATTAGCAGCCCCAAAATGCACCCTCCCCTCACCCACC	Top_RUNX1_RE_p73_gene_QC1	generate mutant1
jh6002	GGTGGGTGAGGGGAGGGTGCATTTTGGGGCTGCTAATTTCCTTGTG	Bottom_RUNX1_RE_p73_gene_QC1	generate mutant1
jh6003	CCCGCTGCACCCTCCCCTCACAAAACCCCGCACCAGCCCTGCCAGG	Top_RUNX1_RE_p73_gene_QC2	generate mutant2
jh6004	CCTGGCAGGGCTGGTGCGGGGTTTTGTGAGGGGAGGGTGCAGCGGG	Bottom_RUNX1_RE_p73_gene_QC2	generate mutant2
jh6005	GCACCCTCCCCTCACCCACCCAAAAACCAGCCCTGCCAGGCCCAGG	Top_RUNX1_RE_p73_gene_QC3	generate mutant3 and mutant1_3.
jh6006	CCTGGGCCTGGCAGGGCTGGTTTTTGGGTGGGTGAGGGGAGGGTGC	Bottom_RUNX1_RE_p73_gene_QC3	generate mutant3 and mutant1_3.
jh6025	CAAAATGCACCCTCCCCTCACAAAACCCCGCACCAGCCCTGCCAGG	Top_RUNX1_RE_p73_gene_QC1_then_QC2	generate mutant 1_2 by using mutant1 as a template.
jh6026	CCTGGCAGGGCTGGTGCGGGGTTTTGTGAGGGGAGGGTGCATTTTG	Bottom_RUNX1_RE_p73_gene_QC1_then_QC2	generate mutant 1_2 by using mutant1 as a template.
jh6027	GCACCCTCCCCTCACAAAACCAAAAACCAGCCCTGCCAGGCCCAGG	Top_RUNX1_RE_p73_gene_QC2_then_QC3	generate mutant2_3 by using mutant 2 as a template.
jh6028	CCTGGGCCTGGCAGGGCTGGTTTTTGGTTTTGTGAGGGGAGGGTGC	Bottom_RUNX1_RE_p73_gene_QC2_then_QC3	generate mutant2_3 by using mutant 2 as a template.
jh6029	CAAAATGCACCCTCCCCTCACAAAACCAAAAACCAGCCCTGCCAGG	Top_RUNX1_RE_p73_gene_QC1_QC3_then_QC2	generate mutant1_2_3 by using mutant1_3 as a template.
jh6030	CCTGGCAGGGCTGGTTTTTGGTTTTGTGAGGGGAGGGTGCATTTTG	Bottom_RUNX1_RE_p73_gene_QC1_QC3_then_QC2	generate mutant1_2_3 by using mutant1_3 as a template.
